# Supplementary material for: Seminal Oxidative Stress and Sperm DNA Fragmentation in Men from Couples with Infertility or Unexplained Recurrent Pregnancy Loss
Source: J Clin Med. 2024 Jan 31;13(3):833. doi: 10.3390/jcm13030833 (PMC10856715; doi:10.3390/jcm13030833)
Supplement: Supplementary file 1 [file jcm-13-00833-s001.zip]

Archive with 1 entries (1 files):
- jcm-2803081-supplementary.pdf
